# Supplementary material for: A novel EHD1/CD44/Hippo/SP1 positive feedback loop potentiates stemness and metastasis in lung adenocarcinoma
Source: Clin Transl Med. 2022 Apr 29;12(4):e836. doi: 10.1002/ctm2.836 (PMC9786223; doi:10.1002/ctm2.836)
Supplement: Supplementary file 17 — Supporting information [file CTM2-12-e836-s015.xlsx]

## Sheet: Sheet1
Table S1. shRNA sequences used in this work.
shRNAs name	target sequence (5’-3’)
shEHD1-1	GGGAGAGAUCUACCAGAAGTTCUUCUGGUAGAUCUCUCCCTT
shEHD1-2	GAAGUGAUCAAGGCUCUGATTUCAGAGCCUUGAUCACUUCTT
shCD44-1	GCTCTGAGCATCGGATTTGTTCAAGAGACAAATCCGATGCTAGAGCTTTTTTACGCGT
shCD44-2	GCCGACAGCACAGACAGAATTTCAAGAGAATTCTGTCTGTGCTGTCGGTTTTTTACGCGT
shSP1-1	GGCAGATCTGCAGTCCATTAA
shSP1-2	CCCAAGTTTATTTCTCTCTTA
