# Supplementary material for: A novel EHD1/CD44/Hippo/SP1 positive feedback loop potentiates stemness and metastasis in lung adenocarcinoma
Source: Clin Transl Med. 2022 Apr 29;12(4):e836. doi: 10.1002/ctm2.836 (PMC9786223; doi:10.1002/ctm2.836)
Supplement: Supplementary file 18 — Supporting information [file CTM2-12-e836-s001.xlsx]

## Sheet: Sheet1
Table S2. The candidate endocytic and metastasis-associated genes (EMGs) in LUAD.
Gene symbol	ID	P-Value	Log2 (Fold Change)	GSM5342379	GSM5342380	GSM5342381	GSM5342382	GSM5342383	GSM5342384
EHD1	A_23_P52647	0.00264	1.35	2.12409	2.77183	2.69895	3.78763	3.67998	4.19223
GRK5	A_23_P12884	0.00337	2.26	2.36137	1.721	0.85333	4.11493	3.63533	3.9655
VPS37A	A_23_P366328	0.00164	2.56	1.76834	0.716419	0.738729	4.17201	3.34584	3.38182
VPS4A	A_23_P329772	0.00931	1.27	3.05008	3.08291	3.27866	4.42274	3.84183	4.95596
Annotation: The LUAD tissues of the patients without bone metastasis: GSM5342379, GSM5342380 and GSM5342381; The LUAD tissues of the patients with bone metastasis: GSM5342382, GSM5342383 and GSM5342384.
