# Supplementary material for: A novel EHD1/CD44/Hippo/SP1 positive feedback loop potentiates stemness and metastasis in lung adenocarcinoma
Source: Clin Transl Med. 2022 Apr 29;12(4):e836. doi: 10.1002/ctm2.836 (PMC9786223; doi:10.1002/ctm2.836)
Supplement: Supplementary file 19 — Supporting information [file CTM2-12-e836-s007.xlsx]

## Sheet: Sheet1
Table S3. Primer sequences used in this work.
Primer	Forward (5’ to 3’)	Reverse (5’ to 3’)
EHD1	CCACAAGCTGGACATCTCCGATGAG	GGGACCAGAAGGAGCCGATGTAGACG
CD44	GCATTGCAGTCAACAGTCGAAGA	CCTTGTTCACCAAATGCACCA
SP1	TGGCAGCAGTACCAATGGC	TAAAGCTTAACCGGTCCCA
TEAD1	CAAATGCTTTCGCTCTGGTC	GCCACTGGTACATTGGTCACAT
β-actin	CCCTGGCACCCAGCAC	GCCGATCCACACGGAG
GAPDH	GCACCGTCAAGGCTGAGAAC	TGGTGAAGACGCCAGTGGA
Sp1-ChIP	TGACATGGAATACTAACTG	GCTTGTCAATGACACGAT
EHD1-ChIP	GATCAGCAGAGGCTATGACTTT	TCCGAGAACTCATCGGAGAT
