# Supplementary material for: A novel EHD1/CD44/Hippo/SP1 positive feedback loop potentiates stemness and metastasis in lung adenocarcinoma
Source: Clin Transl Med. 2022 Apr 29;12(4):e836. doi: 10.1002/ctm2.836 (PMC9786223; doi:10.1002/ctm2.836)
Supplement: Supplementary file 20 — Supporting information [file CTM2-12-e836-s014.xlsx]

## Sheet: Sheet1
Table S4. Antibodies and reagents used in this work.
Antibody	Dilution	Reference
EHD1	1:1000 (WB)	Abcam, ab109311 (Specific to the peptide sequence aa1-100 of EHD1)
	1:500 (WB)	Boster, A02168-2 (Specific to the peptide sequence aa515-534 of EHD1)
	1:200 (IF)	Abcam, ab109747
	1:50 (IP)	Proteintech, 24657-1-AP
	1:200 (IHC)	Abcam, ab109311
CD44	1:1000 (WB)	Abcam, ab51037
	1:200 (IF)	Abcam, ab6124
	1:50 (IP)	Proteintech, 15675-1-AP
	1:100 (IHC)	Proteintech, 60224-1-Ig
YAP	1:1000 (WB)	Abcam, ab52771
	1:200 (IF)	Abcam, ab52771
MST1/2	1:1000(WB)	Cell Signaling Technology, 3682P
MOB	1:1000(WB)	Cell Signaling Technology,13730P
p-MST1/2 (phosphor T180+T183)	1:1000 (WB)	Abcam, ab76323
p-YAP (S127)	1:1000 (WB)	Cell Signaling Technology, 13008P
p-MOB	1:1000 (WB)	Cell Signaling Technology, 8699P
SOX2	1:1000 (WB)	Abcam, ab92494
CD133	1:1000 (WB)	Cell Signaling Technology, 86781T
Nanog	1:1000 (WB)	Abcam, ab203919
44473	1:1000 (WB)	Abcam, ab181557
CYR61	1:1000 (WB)	Cell Signaling Technology, 14479T
	1:50 (IHC)	Proteintech, 67656-1-Ig
CTGF	1:1000 (WB)	Proteintech, 23936-1-AP
	1:50 (IHC)	Proteintech, 23936-1-AP
E-cadherin	1:1000 (WB)	Abcam, ab40772
	1:500 (IHC)	Proteintech, 20874-1-Ig
N-cadherin	1:1000 (WB)	Abcam, ab76011
Vimentin	1:1000 (WB)	Abcam, ab92547
	1:2500 (IHC)	Proteintech, 60330-1-Ig
TEAD1	1:1000 (WB)	Abcam, ab133533
	1:20 (ChIP)	Biorbyt, orb247618
SP1	1:1000 (WB)	Abcam, ab124804
	5 µg for 25 µg of chromatin (ChIP)	Abcam, ab231778
p-Merlin (S518)	1:1000 (WB)	Cell Signaling Technology, 13281S
Merlin	1:50000 (WB)	Abcam, ab109244
RAB11	1:50 (IF)	Proteintech, 15903-1-AP
LAMP1	1:50 (IF)	Proteintech, 55273-1-AP
β-actin	1:5000 (WB)	Zhongshan Jinqiao, TA-09, 15V70208
HA-Tag	1:3000 (WB)	Proteintech, 51064-2-AP
CD44-FITC	5μl for 106 cells (FACS)	Abcam, ab27285
CD133-PE	5μl for 106 cells (FACS)	BioLegend, 393904
Flag	1:2000 (WB)	Proteintech, 20543-1-AP
Myc	1:2000 (WB)	Proteintech, 10828-1-AP
HRP-conjugated goat anti-rabbit secondary antibodies	1:10000 (WB)	Zhongshan Jinqiao, ZB2301, 109525
HRP-conjugated goat anti-mouse secondary antibodies	1:10000 (WB)	Zhongshan Jinqiao, ZB-2305, 112971
Goat Anti-Mouse IgG H&L (FITC)	1:1000 (IF)	Abcam, ab6785
Goat Anti-Rabbit IgG H&L (Alexa Fluor® 647)	1:200 (IF)	Abcam, ab150079
Mouse IgG (Sepharose® Bead Conjugate)	1:20 (IP)	Cell Signaling Technology, 3420
